# Supplementary material for: Synthesis and Characterization of a New Class of Chromene-Azo Sulfonamide Hybrids as Promising Anticancer Candidates with the Exploration of Their EGFR, hCAII, and MMP-2 Inhibitors Based on Molecular Docking Assays
Source: Int J Mol Sci. 2023 Nov 24;24(23):16716. doi: 10.3390/ijms242316716 (PMC10706804; doi:10.3390/ijms242316716)
Supplement: Supplementary file 1 [file ijms-24-16716-s001.zip]

Archive with 1 entries (1 files):
- ijms-2699813-supplementary.pdf
